# Supplementary material for: Platelet lysate-sodium hyaluronate gel promotes diabetic foot wound healing by regulating oxidative stress and autophagy
Source: PLoS One. 2025 Jun 6;20(6):e0324264. doi: 10.1371/journal.pone.0324264 (PMC12143543; doi:10.1371/journal.pone.0324264)
Supplement: S1 File — (ZIP) [file pone.0324264.s001.zip]

Archive with 227 entries (211 files):
- supplement.material-1/
- supplement.material-1/HE triple section image/
- supplement.material-1/HE triple section image/control-1 400x.jpg
- supplement.material-1/HE triple section image/control-1 50x.jpg
- supplement.material-1/HE triple section image/control-2 400X.jpg
- supplement.material-1/HE triple section image/control-2 50X.jpg
- supplement.material-1/HE triple section image/control-3 400x.jpg
- supplement.material-1/HE triple section image/Control-3 50x.jpg
- supplement.material-1/HE triple section image/HA-1 400X.jpg
- supplement.material-1/HE triple section image/HA-1 50X.jpg
- supplement.material-1/HE triple section image/HA-2 400x.jpg
- supplement.material-1/HE triple section image/HA-2 50x.jpg
- supplement.material-1/HE triple section image/HA-3 400x.jpg
- supplement.material-1/HE triple section image/HA-3 50x.jpg
- supplement.material-1/HE triple section image/model-1  400x.jpg
- supplement.material-1/HE triple section image/model-1 50x.jpg
- supplement.material-1/HE triple section image/model-2 400x.jpg
- supplement.material-1/HE triple section image/model-2 50x.jpg
- supplement.material-1/HE triple section image/model-3 400x.jpg
- supplement.material-1/HE triple section image/model-3 50x.jpg
- supplement.material-1/HE triple section image/pl-ha-1 400x.jpg
- supplement.material-1/HE triple section image/pl-ha-1 50x.jpg
- supplement.material-1/HE triple section image/pl-ha-2  400x.jpg
- supplement.material-1/HE triple section image/pl-ha-2  50x.jpg
- supplement.material-1/HE triple section image/pl-ha-3  400x.jpg
- supplement.material-1/HE triple section image/pl-ha-3  50x.jpg
- supplement.material-1/Immunohistochemistry image/
- supplement.material-1/Immunohistochemistry image/CD31/
- supplement.material-1/Immunohistochemistry image/CD31/control-1.jpg
- supplement.material-1/Immunohistochemistry image/CD31/control-2.jpg
- supplement.material-1/Immunohistochemistry image/CD31/control-3.jpg
- supplement.material-1/Immunohistochemistry image/CD31/control-4.jpg
- supplement.material-1/Immunohistochemistry image/CD31/control-5.jpg
- supplement.material-1/Immunohistochemistry image/CD31/control-6.jpg
- supplement.material-1/Immunohistochemistry image/CD31/control-7.jpg
- supplement.material-1/Immunohistochemistry image/CD31/HA-1.jpg
- supplement.material-1/Immunohistochemistry image/CD31/HA-2.jpg
- supplement.material-1/Immunohistochemistry image/CD31/HA-3.jpg
- supplement.material-1/Immunohistochemistry image/CD31/HA-4.jpg
- supplement.material-1/Immunohistochemistry image/CD31/HA-5.jpg
- supplement.material-1/Immunohistochemistry image/CD31/HA-6.jpg
- supplement.material-1/Immunohistochemistry image/CD31/model-1.jpg
- supplement.material-1/Immunohistochemistry image/CD31/model-2.jpg
- supplement.material-1/Immunohistochemistry image/CD31/model-3.jpg
- supplement.material-1/Immunohistochemistry image/CD31/model-4.jpg
- supplement.material-1/Immunohistochemistry image/CD31/model-4.tif
- supplement.material-1/Immunohistochemistry image/CD31/model-5.jpg
- supplement.material-1/Immunohistochemistry image/CD31/model-6.jpg
- supplement.material-1/Immunohistochemistry image/CD31/model-7.jpg
- supplement.material-1/Immunohistochemistry image/CD31/PL-HA-1.jpg
- supplement.material-1/Immunohistochemistry image/CD31/PL-HA-2.jpg
- supplement.material-1/Immunohistochemistry image/CD31/PL-HA-3.jpg
- supplement.material-1/Immunohistochemistry image/CD31/PL-HA-4.jpg
- supplement.material-1/Immunohistochemistry image/CD31/PL-HA-5.jpg
- supplement.material-1/Immunohistochemistry image/CD31/PL-HA-6.jpg
- supplement.material-1/Immunohistochemistry image/COL1/
- supplement.material-1/Immunohistochemistry image/COL1/control-11.jpg
- supplement.material-1/Immunohistochemistry image/COL1/control-12.jpg
- supplement.material-1/Immunohistochemistry image/COL1/control-13.jpg
- supplement.material-1/Immunohistochemistry image/COL1/control-14.jpg
- supplement.material-1/Immunohistochemistry image/COL1/control-15.jpg
- supplement.material-1/Immunohistochemistry image/COL1/control-16.jpg
- supplement.material-1/Immunohistochemistry image/COL1/control-17.jpg
- supplement.material-1/Immunohistochemistry image/COL1/HA-11.jpg
- supplement.material-1/Immunohistochemistry image/COL1/HA-12.jpg
- supplement.material-1/Immunohistochemistry image/COL1/HA-13.jpg
- supplement.material-1/Immunohistochemistry image/COL1/HA-14.jpg
- supplement.material-1/Immunohistochemistry image/COL1/HA-15.jpg
- supplement.material-1/Immunohistochemistry image/COL1/HA-16.jpg
- supplement.material-1/Immunohistochemistry image/COL1/model-11.jpg
- supplement.material-1/Immunohistochemistry image/COL1/model-12.jpg
- supplement.material-1/Immunohistochemistry image/COL1/model-13.jpg
- supplement.material-1/Immunohistochemistry image/COL1/model-14.jpg
- supplement.material-1/Immunohistochemistry image/COL1/model-15.jpg
- supplement.material-1/Immunohistochemistry image/COL1/model-16.jpg
- supplement.material-1/Immunohistochemistry image/COL1/PL-HA-11.jpg
- supplement.material-1/Immunohistochemistry image/COL1/PL-HA-12.jpg
- supplement.material-1/Immunohistochemistry image/COL1/PL-HA-13.jpg
- supplement.material-1/Immunohistochemistry image/COL1/PL-HA-14.jpg
- supplement.material-1/Immunohistochemistry image/COL1/PL-HA-15.jpg
- supplement.material-1/Immunohistochemistry image/COL1/PL-HA-16.jpg
- supplement.material-1/Immunohistochemistry image/COL1/PL-HA-7.jpg
- supplement.material-1/Immunohistochemistry image/KI67/
- supplement.material-1/Immunohistochemistry image/KI67/control-111.jpg
- supplement.material-1/Immunohistochemistry image/KI67/control-112.jpg
- supplement.material-1/Immunohistochemistry image/KI67/control-113.jpg
- supplement.material-1/Immunohistochemistry image/KI67/control-114.jpg
- supplement.material-1/Immunohistochemistry image/KI67/control-115.jpg
- supplement.material-1/Immunohistochemistry image/KI67/control-116.jpg
- supplement.material-1/Immunohistochemistry image/KI67/HA-111.jpg
- supplement.material-1/Immunohistochemistry image/KI67/HA-112.jpg
- supplement.material-1/Immunohistochemistry image/KI67/HA-113.jpg
- supplement.material-1/Immunohistochemistry image/KI67/HA-114.jpg
- supplement.material-1/Immunohistochemistry image/KI67/HA-115.jpg
- supplement.material-1/Immunohistochemistry image/KI67/HA-116.jpg
- supplement.material-1/Immunohistochemistry image/KI67/HA-117.jpg
- supplement.material-1/Immunohistochemistry image/KI67/model-111.jpg
- supplement.material-1/Immunohistochemistry image/KI67/model-112.jpg
- supplement.material-1/Immunohistochemistry image/KI67/model-113.jpg
- supplement.material-1/Immunohistochemistry image/KI67/model-114.jpg
- supplement.material-1/Immunohistochemistry image/KI67/model-115.jpg
- supplement.material-1/Immunohistochemistry image/KI67/model-116.jpg
- supplement.material-1/Immunohistochemistry image/KI67/PL-HA-111.jpg
- supplement.material-1/Immunohistochemistry image/KI67/PL-HA-113.jpg
- supplement.material-1/Immunohistochemistry image/KI67/PL-HA-114.jpg
- supplement.material-1/Immunohistochemistry image/KI67/PL-HA-115.jpg
- supplement.material-1/Immunohistochemistry image/KI67/PL-HA-116.jpg
- supplement.material-1/Immunohistochemistry image/KI67/PL-HA-211.jpg
- supplement.material-1/Immunohistochemistry image/KI67/PL-HA-7.jpg
- supplement.material-1/Immunohistochemistry image/pan-cytokeratin/
- supplement.material-1/Immunohistochemistry image/pan-cytokeratin/control-1111.jpg
- supplement.material-1/Immunohistochemistry image/pan-cytokeratin/control-1112.jpg
- supplement.material-1/Immunohistochemistry image/pan-cytokeratin/control-1113.jpg
- supplement.material-1/Immunohistochemistry image/pan-cytokeratin/control-1114.jpg
- supplement.material-1/Immunohistochemistry image/pan-cytokeratin/control-1115.jpg
- supplement.material-1/Immunohistochemistry image/pan-cytokeratin/control-1116.jpg
- supplement.material-1/Immunohistochemistry image/pan-cytokeratin/HA-1111.jpg
- supplement.material-1/Immunohistochemistry image/pan-cytokeratin/HA-1112.jpg
- supplement.material-1/Immunohistochemistry image/pan-cytokeratin/HA-1113.jpg
- supplement.material-1/Immunohistochemistry image/pan-cytokeratin/HA-1114.jpg
- supplement.material-1/Immunohistochemistry image/pan-cytokeratin/HA-1115.jpg
- supplement.material-1/Immunohistochemistry image/pan-cytokeratin/HA-1116.jpg
- supplement.material-1/Immunohistochemistry image/pan-cytokeratin/model-1111.jpg
- supplement.material-1/Immunohistochemistry image/pan-cytokeratin/model-1112.jpg
- supplement.material-1/Immunohistochemistry image/pan-cytokeratin/model-1113.jpg
- supplement.material-1/Immunohistochemistry image/pan-cytokeratin/model-1114.jpg
- supplement.material-1/Immunohistochemistry image/pan-cytokeratin/model-1115.jpg
- supplement.material-1/Immunohistochemistry image/pan-cytokeratin/model-1116.jpg
- supplement.material-1/Immunohistochemistry image/pan-cytokeratin/PL-HA-1111.jpg
- supplement.material-1/Immunohistochemistry image/pan-cytokeratin/PL-HA-1112.jpg
- supplement.material-1/Immunohistochemistry image/pan-cytokeratin/PL-HA-1113.jpg
- supplement.material-1/Immunohistochemistry image/pan-cytokeratin/PL-HA-1114.jpg
- supplement.material-1/Immunohistochemistry image/pan-cytokeratin/PL-HA-1115.jpg
- supplement.material-1/Immunohistochemistry image/pan-cytokeratin/PL-HA-1116.jpg
- supplement.material-1/Immunohistochemistry image/pan-cytokeratin/PL-HA-1117.jpg
- supplement.material-1/Masson triple section image/
- supplement.material-1/Masson triple section image/control-11 400x.jpg
- supplement.material-1/Masson triple section image/control-11 50x.jpg
- supplement.material-1/Masson triple section image/control-12 400x.jpg
- supplement.material-1/Masson triple section image/control-12 50x.jpg
- supplement.material-1/Masson triple section image/control-13 400x.jpg
- supplement.material-1/Masson triple section image/control-13 50x.jpg
- supplement.material-1/Masson triple section image/HA-11 400x.jpg
- supplement.material-1/Masson triple section image/HA-11 50x.jpg
- supplement.material-1/Masson triple section image/HA-12 400x.jpg
- supplement.material-1/Masson triple section image/HA-12 50x.jpg
- supplement.material-1/Masson triple section image/HA-13  400x.jpg
- supplement.material-1/Masson triple section image/HA-13 50x.jpg
- supplement.material-1/Masson triple section image/model-11 400x.jpg
- supplement.material-1/Masson triple section image/model-11 50x.jpg
- supplement.material-1/Masson triple section image/model-12 400x.jpg
- supplement.material-1/Masson triple section image/model-12 50x.jpg
- supplement.material-1/Masson triple section image/model-13 400x.jpg
- supplement.material-1/Masson triple section image/model-13 50x.jpg
- supplement.material-1/Masson triple section image/PL-HA-11 400x.jpg
- supplement.material-1/Masson triple section image/PL-HA-11 50x.jpg
- supplement.material-1/Masson triple section image/PL-HA-12 400x.jpg
- supplement.material-1/Masson triple section image/PL-HA-12 50x.jpg
- supplement.material-1/Masson triple section image/PL-HA-13 50x.jpg
- supplement.material-1/Masson triple section image/PL-HA-3 400x.jpg
- supplement.material-1/Supplement.Statistical and wound/
- supplement.material-1/Supplement.Statistical and wound/Supporting Information-original data.XLSX
- supplement.material-1/Supplement.Statistical and wound/wound.pdf
- supplement.material-1/Supplement.Statistical and wound/~$Supporting Information-original data.XLSX
- supplement.material-1/western blot/
- supplement.material-1/western blot/animal tissues/
- supplement.material-1/western blot/animal tissues/WB Original strips/
- supplement.material-1/western blot/animal tissues/WB Original strips/Beclin1+M.tif
- supplement.material-1/western blot/animal tissues/WB Original strips/Beclin1.tif
- supplement.material-1/western blot/animal tissues/WB Original strips/LC3+GAPDH+M.tif
- supplement.material-1/western blot/animal tissues/WB Original strips/LC3+GAPDH.tif
- supplement.material-1/western blot/animal tissues/WB Original strips/p62+M.tif
- supplement.material-1/western blot/animal tissues/WB Original strips/p62.tif
- supplement.material-1/western blot/animal tissues/WB Processing strips/
- supplement.material-1/western blot/animal tissues/WB Processing strips/Beclin1-1.tif
- supplement.material-1/western blot/animal tissues/WB Processing strips/Beclin1-2.tif
- supplement.material-1/western blot/animal tissues/WB Processing strips/Beclin1-3.tif
- supplement.material-1/western blot/animal tissues/WB Processing strips/GAPDH-1.tif
- supplement.material-1/western blot/animal tissues/WB Processing strips/GAPDH-2.tif
- supplement.material-1/western blot/animal tissues/WB Processing strips/GAPDH-3.tif
- supplement.material-1/western blot/animal tissues/WB Processing strips/LC3-1.tif
- supplement.material-1/western blot/animal tissues/WB Processing strips/LC3-2.tif
- supplement.material-1/western blot/animal tissues/WB Processing strips/LC3-3.tif
- supplement.material-1/western blot/animal tissues/WB Processing strips/P62-1.tif
- supplement.material-1/western blot/animal tissues/WB Processing strips/P62-2.tif
- supplement.material-1/western blot/animal tissues/WB Processing strips/P62-3.tif
- supplement.material-1/western blot/animal tissues/western blot.pdf
- supplement.material-1/western blot/cell/
- supplement.material-1/western blot/cell/WB Original strips/
- supplement.material-1/western blot/cell/WB Original strips/1-ACTIN+ACTIN-M.tif
- supplement.material-1/western blot/cell/WB Original strips/1-P62-M+P62.tif
- supplement.material-1/western blot/cell/WB Original strips/1-total maker.tif
- supplement.material-1/western blot/cell/WB Original strips/1-ULK1-M+ULK1.tif
- supplement.material-1/western blot/cell/WB Original strips/2-ACTIN+ACTIN-M.tif
- supplement.material-1/western blot/cell/WB Original strips/2-P62+P62-M.tif
- supplement.material-1/western blot/cell/WB Original strips/2-total maker.tif
- supplement.material-1/western blot/cell/WB Original strips/2-ULK1+ULK1-M.tif
- supplement.material-1/western blot/cell/WB Original strips/3-ACTIN-M+ACTIN.tif
- supplement.material-1/western blot/cell/WB Original strips/3-P62-M+P62.tif
- supplement.material-1/western blot/cell/WB Original strips/3-total maker.jpg
- supplement.material-1/western blot/cell/WB Original strips/3-ULK1-M+ULK1.tif
- supplement.material-1/western blot/cell/WB Original strips/4-actin-M+actin.tif
- supplement.material-1/western blot/cell/WB Original strips/4-LC3B-M+LC3B.tif
- supplement.material-1/western blot/cell/WB Original strips/4-total maker.tif
- supplement.material-1/western blot/cell/WB Original strips/5-actin+actin-M.tif
- supplement.material-1/western blot/cell/WB Original strips/5-LC3B-M+LC3B.tif
- supplement.material-1/western blot/cell/WB Original strips/5-total maker.tif
- supplement.material-1/western blot/cell/WB Original strips/6-ACTIN+ACTIN-M.tif
- supplement.material-1/western blot/cell/WB Original strips/6-LC3B-M+LC3B.tif
- supplement.material-1/western blot/cell/WB Original strips/6-total maker.tif
- supplement.material-1/western blot/cell/WB processing strips/
- supplement.material-1/western blot/cell/WB processing strips/1-ACTIN.tif
- supplement.material-1/western blot/cell/WB processing strips/1-P62.tif
- supplement.material-1/western blot/cell/WB processing strips/1-ULK1.tif
- supplement.material-1/western blot/cell/WB processing strips/2-ACTIN.tif
- supplement.material-1/western blot/cell/WB processing strips/2-P62.tif
- supplement.material-1/western blot/cell/WB processing strips/2-ULK1.tif
- supplement.material-1/western blot/cell/WB processing strips/3-ACTIN.tif
- supplement.material-1/western blot/cell/WB processing strips/3-P62.tif
- supplement.material-1/western blot/cell/WB processing strips/3-ULK1.tif
- supplement.material-1/western blot/cell/WB processing strips/4-actin.tif
- supplement.material-1/western blot/cell/WB processing strips/4-LC3B.tif
- supplement.material-1/western blot/cell/WB processing strips/5-actin.tif
- supplement.material-1/western blot/cell/WB processing strips/5-LC3B.tif
- supplement.material-1/western blot/cell/WB processing strips/6-ACTIN.tif
- supplement.material-1/western blot/cell/WB processing strips/6-LC3B.tif
- supplement.material-1/western blot/cell/western blot.pdf
