# Supplementary material for: Platelet lysate-sodium hyaluronate gel promotes diabetic foot wound healing by regulating oxidative stress and autophagy
Source: PLoS One. 2025 Jun 6;20(6):e0324264. doi: 10.1371/journal.pone.0324264 (PMC12143543; doi:10.1371/journal.pone.0324264)
Supplement: S1 File — (ZIP) [file pone.0324264.s001.zip › supplement.material-1/Supplement.Statistical and wound/Supporting Information-original data.XLSX]

## Sheet: Figure 1
	Time(h)
PL-HA gel	0h	1h	2h	4h	8h	12h	24h	36h	48h	60h	72h	84h	96h
degradation rate	0	0	3.8961	16.8831	28.5714	29.8701	46.7533	64.9351	83.1169	97.4026	94.8052	100	100
	0	1.19048	5.95238	10.7143	16.6667	25	42.8571	60.7143	77.381	88.0952	100	96.4286	98.8095
	0	6.25	14.2857	25	24.1071	34.8214	36.6071	47.3214	64.2857	77.6786	88.3929	97.3214	100
AV	0	2.48016	8.04473	17.5325	23.1151	29.8972	42.0725	57.6569	74.9278	87.7255	94.3993	97.9167	99.6032
SD	0	3.3186	5.50177	7.16496	6.01407	4.91077	5.11836	9.19623	9.65228	9.86721	5.8142	1.85863	0.687322
HA gel	0h	1h	2h	4h	8h	12h	24h	36h	48h	60h	72h	84h	96h
degradation rate	0	5.61798	13.4832	19.1011	30.3371	42.6966	57.3034	77.5281	85.3933	91.0112	98.8764	100	100
	0	7.92079	14.8515	24.7525	37.6238	48.5149	62.3762	75.2475	88.1188	97.0297	100	100	100
	0	5.31915	12.766	22.3404	34.0425	51.0638	61.7021	81.9149	88.2979	92.5532	94.6809	98.9362	100
AV	0	6.28597	13.7002	22.0647	34.0011	47.4251	60.4606	78.2302	87.27	93.5314	97.8524	99.6454	100
SD	0	1.42366	1.05957	2.83575	3.64352	4.28873	2.75492	3.38868	1.62775	3.1262	2.80352	0.614203	0
	Time(h)
PL-HA gel	0h	0.25h	0.5h	1h	2h	4h	8h	12h	24h	36h	48h
swelling ratio	0	13.3333	14	15.3333	15.6667	15	15.6667	15.6667	16.3333	14.3333	13.3333
	0	14.3333	13.3333	13.3333	14	15	16.0667	17.3333	18.3333	18	17.6667
	0	13.6667	15.6667	17	16.3333	16	19.3333	18.3333	19	19.3333	18.6667
AV	0	13.7778	14.3333	15.2222	15.3333	15.3333	17.0222	17.1111	17.8889	17.2222	16.5556
SD	0	0.509175	1.20185	1.83586	1.20185	0.57735	2.01145	1.34715	1.38778	2.58915	2.83497
HA gel	0h	0.25h	0.5h	1h	2h	4h	8h	12h	24h	36h	48h
swelling ratio	0	20	26	32.5	43	36	36.5	33.5	32	31.5	29.5
	0	20	30	32	42	40	34.5	32.5	31	31.5	29.5
	0	20.5	26.5	34	32.5	36.5	38	37	37	36	36
AV	0	20.1667	27.5	32.8333	39.1667	37.5	36.3333	34.3333	33.3333	33	31.6667
SD	0	0.288675	2.17945	1.04083	5.79511	2.17945	1.75594	2.36291	3.21455	2.59808	3.75278

## Sheet: Figure 1g、h、i
Release of PL (PDGF-BB) from hydrogels	Time（h）
	0h	4h	12h	24h	48h	72h	96h
Total released (%)	0	43.8133	62.9593	80.8739	86.2761	94.9752	99.1857
	0	46.0377	65.5015	83.5353	87.5869	91.9166	98.6296
	0	49.3347	69.1559	86.9911	90.8441	94.8163	98.9474
av	0	46.3952	65.8722	83.8001	88.2357	93.9027	98.9209
sd	0	2.77798	3.1149	3.06718	2.35211	1.72184	0.278998
	Control	HA gel	PL-HA gel			Control	HA gel	PL-HA gel
24H	0.989598	0.967107	1.04442		48H	0.987332	0.999752	1.11649
	0.979758	0.979758	1.06691			0.951316	1.1078	1.16617
	1.02333	1.07816	0.971324			1.02707	1.09041	1.11401
	1.02755	0.996626	1.09784			0.997268	1.01465	1.05315
	0.979758	0.989598	0.978353			1.03701	1.03949	1.07551
av	1	1.00225	1.03177		av	1	1.05042	1.10507
sd	0.0236179	0.0438585	0.0553773		sd	0.0340614	0.0470574	0.0433378
p		0.922067	0.27192		p		0.0882272	0.00275318
sample	whole blood	PRP
PLT (10^9/L)	303	509
	285	483
	294	486
	250	490
	278	530
av	282	499.6
sd	20.2114	19.7813

## Sheet: Figure 2a
body weight	week
	-12	0	1	2	3
control	292	360.1	372.2	376.2	389.6
	289.1	343.5	356.8	360.8	370.9
	319	361.2	375.2	385.7	395.6
	297.6	316.8	328.2	332.6	343.5
	312.6	347.2	355.6	363.3	370.9
	315.1	335	341.2	347.2	357.6
av	259.057	294.829	304.314	309.686	318.729
sd	12.8749	16.6516	17.9781	19.2013	19.4227
model	280.9	348.3	353.5	358.8	357.4
	319.2	376.9	377.8	381.2	376.7
	327.6	375	373.6	375.8	378.4
	282.7	369.5	363	359	366.6
	308.7	382.8	392.8	406	416.2
	313.3	345.1	344.6	356.3	348.5
	313.5	361.9	371	383.7	401.6
av	306.557	365.643	368.043	374.4	377.914
sd	17.9274	14.4932	15.9908	17.9879	23.9533
HA	325.6	349.8	354.3	355.5	363.9
	306.9	380	384.3	390.3	405.4
	292.5	371.7	380.1	379.9	389.7
	321.8	360.1	373.5	377.8	390.6
	313.6	351.8	355.5	352.8	367.8
	296.5	356.5	359.4	369.6	378.3
av	309.483	361.65	367.85	370.983	382.617
sd	13.3572	11.8667	13.1158	14.6382	15.6299
PL-HA	323.9	342.2	345.3	358.5	360.6
	283.5	386.1	388.9	394.7	400
	306.9	362	364.2	368.2	369.4
	315.5	366.6	367.2	374.4	377.2
	318.4	365	376.6	382.1	393.6
	300.6	360.5	350.7	352.2	360.4
	311.5	402.3	404.6	409.2	414.8
av	311.5	373.6	374.775	379.475	386.5
sd	13.4353	19.4171	20.8724	20.0733	20.9768

## Sheet: Figure 2b
		week
FBG		-12	0	1	2	3
control	1	5.3	4.9	5.2	5	4.7
	2	5.6	4.6	5.4	5.5	5.2
	3	5.4	5.1	4.7	5.3	4.9
	4	5	5	5	5.5	6.1
	5	5.6	5.7	5.2	5.4	5.1
	6	5.2	5.9	5.3	5.2	5.2
av		5.35	5.2	5.13333	5.31667	5.2
sd		0.234521	0.497996	0.250333	0.194079	0.481664
model	1	4.9	9.1	7.6	8.6	8.4
	2	6.4	8.4	9.8	8.2	7.5
	3	6.1	7.8	8.1	7.9	7.7
	4	5.4	8.9	9.1	8.1	8
	5	5.9	9.1	12.4	10.5	11.7
	6	5.8	9.9	8.2	8.9	10.3
	7	5.6	9.7	8.9	9.3	10.8
av		5.72857	8.98571	9.15714	8.78571	9.2
sd		0.488925	0.7221	1.60505	0.898941	1.69509
HA	1	5.1	9.5	10.2	8.8	8.2
	2	6	9.2	8.3	9.1	10
	3	6.2	8.4	9.4	11.2	10.2
	4	5.1	10.2	10.3	9.7	8.7
	5	5.7	8.9	8	7.1	7.7
	6	5.1	7.6	7.5	8	8.7
av		5.53333	8.96667	8.95	8.98333	8.91667
sd		0.500666	0.90037	1.18448	1.41339	0.990791
PL-HA	1	6.1	8.6	8.6	8.4	8.3
	2	5.6	12.7	13.8	10.7	12.7
	3	5.1	8.9	8.1	9.2	9.3
	4	5.3	8.2	8.4	8.9	8.7
	5	6.1	8.4	8.1	7.9	8.2
	6	5.5	8.2	8.2	8.6	8.1
	7	5.1	7.8	7.5	7.7	8.4
av		5.54286	8.97143	8.95714	8.77143	9.1
sd		0.423703	1.67999	2.16245	0.999524	1.63809

## Sheet: Figure 3b
	day3						day6						day9
	control	model	HA	PL-HA			control	model	HA	PL-HA			control	model	HA	PL-HA
	29.3935	10.9424	19.1881	22.3836			61.14	14.2309	20.4582	34.7782			74.3539	52.6375	60.4516	66.5005
	35.5243	1.36395	13.0726	23.9496			62.3262	10.5478	18.726	56.5229			81.4108	41.7738	50.101	72.189
	35.9617	16.0183	23.7489	8.58781			39.4404	28.883	25.5245	41.6066			62.293	55.8898	54.8399	52.0959
	23.9104	1.09392	1.2184	8.33292			56.9474	29.6397	37.4698	15.2863			74.1315	59.8059	54.0994	52.377
	35.0186	0.699784	3.94267	0.769818			64.4724	28.2005	24.2063	17.4891			79.1038	46.2352	64.164	66.5387
	38.2711	28.2717	12.3316	15.5877			53.7278	26.6362	42.4701	46.8815			77.983	41.6673	58.7717	64.9085
av	33.0133	9.73168	12.2504	13.2686		av	56.3424	23.023	28.1425	35.4274		av	74.8793	49.6683	57.0713	62.4349
sd	5.34097	11.0537	8.62268	9.00041		sd	9.14112	8.37751	9.61609	16.3845		sd	6.77334	7.595	5.04025	8.27874
p		0.000914536	0.000914536	0.000526179		p		6.21522e-05	0.000397652	0.0211729		p		0.000120646	0.000421198	0.0193351
	day12						day15						day18
	control	model	HA	PL-HA			control	model	HA	PL-HA			control	model	HA	PL-HA
	96.5789	91.1278	62.6781	90.6457			97.7628	94.472	89.2068	95.0807			99.6899	95.7779	96.2458	98.2087
	97.1198	65.0113	69.2205	89.8366			97.7918	83.0199	88.229	97.8472			99.3905	92.0699	97.0291	99.5544
	88.4173	68.298	74.2273	92.6331			95.7857	83.3375	92.4502	97.1756			99.8451	94.0445	95.8455	99.2514
	93.8915	75.0619	81.1569	85.838			97.7153	89.6709	95.1512	98.6516			100	94.9238	96.7654	98.6794
	91.6866	74.2562	81.6519	89.8974			97.0007	88.7952	94.1916	98.6833			100	92.663	96.0559	99.3231
	95.7541	60.4576	85.3623	94.3194			96.21	79.0446	93.2189	98.1128			99.8375	87.9256	96.4987	99.6286
av	93.908	72.3688	75.7162	90.5284		av	97.0444	86.39	92.0746	97.5919		av	99.7938	92.9008	96.4067	99.1076
sd	3.34485	10.7266	8.62885	2.88764		sd	0.872604	5.59459	2.77165	1.35128		sd	0.22937	2.79922	0.444627	0.553067
p		0.000847142	0.000707446	0.00257		p		0.000966584	0.0498244	0.00137141		p		0.000130063	0.0126785	3.0112e-06

## Sheet: Figure 4c
masson	Control	Model	HA	PL-HA
	66.91	27.56	49.85	57.6
	59.81	25.37	49.63	60.64
	64.59	23.71	47.06	59.42
	60.25	25.55	48.78	60.82
	65.98	24.46	50.03	56.01
av	63.508	25.33	49.07	58.898
sd	3.28424	1.4495	1.22145	2.06316
p		1.04114e-08	2.85399e-09	1.62008e-05

## Sheet: Figure 5
	control	model	HA	PL-HA
col1	75.45	7.27	37.06	78.92
	80.91	17.51	26.6	79.01
	70.56	10.63	40.9	64.53
	75.41	8.79	35.68	70.82
	70	15.61	30.47	71.24
av	74.466	11.962	34.142	72.904
sd	4.43245	4.41415	5.63285	6.13823
p		1.70339e-08	0.000120783	6.31168e-06
	control	model	HA	PL-HA
Pan-cytokeratin	61.32	10.84	24.03	60.22
	65.15	4.79	39.74	65.76
	70.91	5.1	20.41	68.93
	64.8	9.7	15.87	60.54
	69.9	15.9	30.78	71.9
av	66.416	9.266	26.166	65.47
sd	3.95341	4.58437	9.34404	5.13001
p		2.66371e-08	0.00667729	3.51292e-05
	control	model	HA	PL-HA
Ki67	97	8	43	71
	78	11	40	76
	89	16	31	75
	79	20	44	87
	90	15	36	80
av	86.6	14	38.8	77.8
sd	8.01873	4.63681	5.35724	6.05805
p		1.14706e-07	5.1102e-05	4.82005e-06
	control	model	HA	PL-HA
CD31	11	4	9	8
	9	4	6	11
	11	5	8	15
	13	3	7	8
	9	4	8	13
av	10.6	4	7.6	11
sd	1.67332	0.707107	1.14018	3.08221
p		3.90835e-05	0.000323393	0.0494255

## Sheet: Figure 6
SOD	control	model	HA	PL-HA
	265.531	204.017	255.132	257.625
	271.109	201.779	230.751	252.461
	250.884	206.329	269.465	228.234
av	262.508	204.042	251.783	246.107
sd	10.4461	2.27512	19.573	15.6923
p		0.000693043	0.0137349	0.0100694
MDA	control	model	HA	PL-HA
	0.356915	0.564732	0.416482	0.423272
	0.390566	0.563075	0.379344	0.325322
	0.35434	0.451338	0.365795	0.35434
av	0.367274	0.526382	0.387207	0.367645
sd	0.0202127	0.0649947	0.0262427	0.0503126
p		0.0154909	0.0263148	0.0287001

## Sheet: Figure 7
Protein	Control	Model	HA	PL-HA
GAPDH	34546.6	35249.9	32626.3	35147.1
GAPDH	32024.4	35613.1	33282.7	34157
GAPDH	32219.2	34437.8	34644	35106.2
AV	32930.1	35100.2	33517.7	34803.4
SD	1403.35	601.768	1029.17	560.184
Protein	Control	Model	HA	PL-HA
P62	25514	8744.97	13877.6	17629.7
P62	28490.6	10467.8	17558.9	21277.3
P62	19894	6624.55	7211.02	19769.7
GAPDH	34546.6	35249.9	32626.3	35147.1
GAPDH	32024.4	35613.1	33282.7	34157
GAPDH	32219.2	34437.8	34644	35106.2
P62/GAPDH	0.738539	0.248085	0.425348	0.501599
P62/GAPDH	0.889652	0.293931	0.527568	0.622926
P62/GAPDH	0.617458	0.192363	0.208146	0.563139
av	0.74855	0.244793	0.387021	0.562555
Statistical data	0.986627	0.331421	0.56823	0.670094
	1.1885	0.392667	0.704787	0.832178
	0.824872	0.256981	0.278066	0.752307
av	1	0.327023	0.517028	0.751526
sd	0.182183	0.0679498	0.21792	0.0810447
P		0.00389506	0.222834	0.00224926
Protein	Control	Model	HA	PL-HA
Beclin 1	10041.3	21781	19575	13486.2
Beclin 1	10692.3	28306.1	16996.3	18074.7
Beclin 1	13165.8	31540.8	23325.5	18980.5
GAPDH	34546.6	35249.9	32626.3	35147.1
GAPDH	32024.4	35613.1	33282.7	34157
GAPDH	32219.2	34437.8	34644	35106.2
Beclin 1/GAPDH	0.29066	0.617903	0.599976	0.383707
Beclin 1/GAPDH	0.333881	0.794824	0.510664	0.529166
Beclin 1/GAPDH	0.408633	0.915877	0.673291	0.540659
av	0.344391	0.776201	0.594643	0.48451
Statistical data	0.843983	1.79419	1.74213	1.11416
	0.96948	2.30791	1.4828	1.53652
	1.18654	2.65941	1.95502	1.5699
av	1	2.25384	1.72665	1.40686
sd	0.173304	0.435137	0.236489	0.254035
P		0.00975849	0.138994	0.0436121
Protein	Control	Model	HA	PL-HA
LC Ⅱ	14457	37822	30118.6	24677.9
LC Ⅱ	7229.2	31466.3	21504.3	16462.5
LC Ⅱ	13680.3	33186.9	30858.7	18503.8
LC Ⅰ	22180.1	19664.2	25701.6	28756.1
LC Ⅰ	25053.9	23568.8	29604.6	31868.9
LC Ⅰ	26561.9	16250.3	23760.9	16357.9
LC Ⅱ/LC Ⅰ	0.651801	1.92339	1.17186	0.858178
LC Ⅱ/LC Ⅰ	0.288546	1.33508	0.726384	0.516569
LC Ⅱ/LC Ⅰ	0.515033	2.04223	1.29872	1.13118
av	0.485127	1.7669	1.06565	0.83531
Statistical data	1.34357	3.96473	2.41557	1.76898
	0.594785	2.75203	1.49731	1.06481
	1.06165	4.20969	2.67707	2.33173
av	1	3.64215	2.19665	1.72184
sd	0.378179	0.780534	0.6196	0.634771
P		0.00618531	0.0658943	0.029765

## Sheet: Figure 8
HUVEC-high glucose modeling												Cell Scratch Assay
24h	25mM	35mM	40mM	45mM	50mM	55mM	60mM	65mM	70mM	75mM		HSF	12h				24h
	1.02239	1.08209	1.10299	1.08507	1.02388	1.01194	0.989552	0.946269	0.904478	0.91194		wound healing rate (%)	Control	Model	PL10X	PL20X	Control	Model	PL10X	PL20X
	0.99403	1.03284	1.02388	1.0806	1	0.965672	0.938806	0.91194	0.838806	0.838806			46.808	33.0846	47.9969	38.211	78.3371	51.2438	75.4422	68.7081
	1.02537	1.01194	1.0403	0.995522	0.937313	0.920896	0.941791	0.910448	0.838806	0.861194			33.2942	37.6201	41.4387	29.398	73.603	51.6038	75.5811	49.8514
	0.950746	0.932836	0.976119	1.05075	0.941791	0.908955	0.956716	0.861194	0.832836	0.795522			45.3822	25.9678	41.2637	28.3267	82.3685	47.3863	68.469	52.8841
	1.00746	1.00448	0.99403	1.01493	0.90597	0.946269	0.979104	0.813433	0.849254	0.746269			38.7454	25.0263	32.507	43.0404	81.7945	50.9845	74.5274	57.9916
av	1	1.01284	1.02746	1.04537	0.961791	0.950746	0.961194	0.888657	0.852836	0.830746			48.2148	28.8522	43.2591	33.7855	75.2905	60.2621	74.7948	60.7098
sd	0.0302584	0.0540063	0.0490793	0.0395536	0.0485545	0.0406973	0.0224873	0.0518386	0.0294677	0.0631698		av	42.4889	30.1102	41.2931	34.5523	78.2787	52.2961	73.7629	58.029
p		0.655259	0.317935	0.075993	0.17369	0.0616539	0.0503374	0.00321823	5.28027e-05	0.000643472		sd	6.29222	5.24008	5.61302	6.15119	3.86921	4.76628	2.99167	7.32418
												p		0.00963683	0.0115888	0.253911		1.27891e-05	2.74421e-05	0.180559
48h	25mM	35mM	40mM	45mM	50mM	55mM	60mM	65mM	70mM	75mM		Cell Scratch Assay
	0.972676	1.02317	1.00163	1.00238	0.983071	0.982328	0.856846	0.865013	0.817493	0.777398		HUVEC	12h				24h
	1.0098	1.04247	1.01054	0.962281	0.965993	0.934808	0.921443	0.873923	0.879863	0.798931		wound healing rate (%)	Control	Model	PL10X	PL20X	Control	Model	PL10X	PL20X
	0.948916	1.06549	0.986783	0.945203	0.940006	0.893228	0.865013	0.903623	0.849421	0.781853			52.6838	23.268	43.8445	33.9427	78.4486	34.9033	60.805	49.8729
	1.03802	0.921443	0.989753	0.960053	0.917731	0.926641	0.867983	0.870211	0.837541	0.771458			44.1357	31.4808	46.568	26.739	61.2368	41.7459	59.2377	47.7187
	1.03059	0.997921	0.963023	0.954113	0.983813	0.959311	0.924413	0.860558	0.864271	0.751411			49.2775	26.134	44.8711	42.8371	81.011	34.5714	61.366	51.0028
av	1	1.0101	0.990347	0.964805	0.958123	0.939263	0.88714	0.874666	0.849718	0.77621			48.9607	32.3033	45.1002	23.5014	57.9514	43.3112	57.6687	49.3226
sd	0.0381879	0.055441	0.0179924	0.0220174	0.0287406	0.033745	0.0329406	0.0169642	0.0240173	0.017227			42.0877	31.1059	46.0058	22.5947	55.5727	43.2727	58.7308	39.7356
p		0.745943	0.622958	0.112038	0.0857631	0.0285834	0.00104757	0.000151629	7.27189e-05	2.22064e-06		av	47.4291	28.8584	45.2779	29.923	66.8441	39.5609	59.5616	47.5305
												sd	4.26472	3.9519	1.05427	8.48544	11.968	4.44984	1.51494	4.5153
72h	25mM	35mM	40mM	45mM	50mM	55mM	60mM	65mM	70mM	75mM		p		9.78595e-05	1.88898e-05	0.805674		0.00139434	1.22952e-05	0.0228058
	0.996992	0.972308	0.963823	0.969994	0.932197	0.932197	0.904813	0.894014	0.873187	0.80415
	1.02669	0.986578	0.97038	0.968065	0.941068	0.934125	0.936054	0.917927	0.887458	0.811864
	0.999691	0.994292	1.00895	0.966908	0.943382	0.949167	0.913298	0.899028	0.875887	0.799136
	0.980022	0.983107	0.974236	0.944924	0.942996	0.924098	0.898642	0.905585	0.870488	0.792965		CCK-8
	0.996606	1.01628	0.980022	0.995449	0.941068	0.918698	0.895171	0.898257	0.864702	0.797979		HSF	Control	Model	PL10X	PL20X	PL50X
av	1	0.990512	0.979482	0.969068	0.940142	0.931657	0.909596	0.902962	0.874344	0.801219			0.955096	0.81492	1.00143	0.864813	0.801853
sd	0.0168235	0.0164298	0.0174936	0.0179262	0.00456835	0.0115981	0.0163145	0.00933402	0.00841904	0.00715648			1.01687	0.808981	0.991922	0.839867	0.791162
p		0.393305	0.0953702	0.0227227	5.86278e-05	7.06888e-05	2.52888e-05	3.43494e-06	3.98427e-07	8.74126e-09			1.01093	0.805417	0.963412	0.850558	0.807793
													1.00024	0.813732	0.991922	0.862438	0.794726
HSF-high glucose modeling													1.01687	0.842243	0.994298	0.917082	0.819672
24h	25mM	35mM	40mM	45mM	50mM	55mM	60mM	65mM	70mM	75mM		av	1	0.817059	0.988596	0.866952	0.803041
	0.980198	0.99604	1.03366	0.99604	0.99604	0.984158	1.02574	1.02178	0.990099	0.940594		sd	0.0260046	0.014583	0.0146072	0.0297505	0.011301
	1.03762	1.02178	1.0198	1.02574	1.0099	1.00198	1.03168	0.974257	1.00198	0.871287		p		7.67658e-07	7.25171e-08	0.00982589	0.127757
	0.992079	1.00792	0.99802	1.01188	1.02178	1.01188	1.05149	1.0099	0.990099	0.855446
	0.99604	1.00198	1.0198	1.0099	1.00792	0.990099	0.984158	1.00396	0.938614	0.970297		CCK-8
	0.994059	1.04158	0.99802	1.0099	1.04158	1.0297	1.00396	0.984158	1.0099	0.974257		HUVEC	Control	Model	PL10X	PL20X	PL50X
av	1	1.01386	1.01386	1.01069	1.01545	1.00356	1.01941	0.998812	0.986139	0.922376			0.996011	0.575859	0.654356	0.622185	0.563634
sd	0.0219168	0.0182027	0.0155291	0.0105342	0.0172289	0.0181164	0.0259851	0.019331	0.0278639	0.0556996			1.03655	0.545618	0.656286	0.607386	0.597735
p		0.308316	0.28184	0.354267	0.250506	0.786364	0.237585	0.9298	0.407426	0.0198976			1.01017	0.553983	0.751512	0.58358	0.608673
													0.996011	0.604813	0.628619	0.609317	0.6061
48h	25mM	35mM	40mM	45mM	50mM	55mM	60mM	65mM	70mM	75mM			0.961266	0.550766	0.624759	0.578433	0.58551
	0.950649	1.00649	0.966234	0.996104	0.997403	0.979221	0.966234	0.951948	0.888312	0.964935		av	1	0.566208	0.663106	0.60018	0.59233
	1.01688	0.993506	1.02857	0.983117	0.951948	0.997403	0.957143	0.951948	0.928571	0.914286		sd	0.0272539	0.024471	0.0514746	0.0184942	0.0184112
	1	0.997403	1.03377	0.971429	0.996104	0.974026	0.945455	0.941558	0.920779	0.905195		p		4.44475e-09	0.00522492	0.0383169	0.0928987
	1.01558	1.02857	1.01429	1.03247	0.992208	0.963636	0.964935	0.953247	0.955844	0.936364
	0.967532	1.01558	1.02078	0.972727	0.980519	0.964935	0.954545	0.946753	0.941558	0.927273
av	0.99013	1.00831	1.01273	0.991169	0.983636	0.975844	0.957662	0.949091	0.927013	0.92961
sd	0.0297088	0.014185	0.0270305	0.0251224	0.0189228	0.0136703	0.00844655	0.00489388	0.0254061	0.0230753
p		0.251894	0.243856	0.95385	0.690999	0.357284	0.0466409	0.0158746	0.00687753	0.00700861
72h	25mM	35mM	40mM	45mM	50mM	55mM	60mM	65mM	70mM	75mM
	0.970616	1.006	0.985782	0.976935	0.954186	0.920063	0.920063	0.88594	0.930174	0.922591
	0.990837	0.99842	0.987046	0.950395	0.997156	0.969352	0.892259	0.915008	0.921327	0.913744
	1.01232	0.994629	0.999684	0.930174	0.979463	0.960506	0.875829	0.923855	0.932701	0.927646
	0.999684	0.999684	0.965561	0.981991	0.947867	0.964297	0.883412	0.873302	0.906161	0.887204
	0.997156	1.02622	0.969352	1.00348	0.959242	0.907425	0.963033	0.933965	0.920063	0.90237
av	0.994123	1.00499	0.981485	0.968594	0.967583	0.944329	0.906919	0.906414	0.922085	0.910711
sd	0.0152865	0.0125558	0.0139765	0.0286054	0.0203315	0.0284487	0.0355514	0.0257522	0.0104447	0.0162734
p		0.254145	0.209593	0.116438	0.0479333	0.00872479	0.00100315	0.000178677	2.37496e-05	3.19393e-05

[truncated: 4 more sheets: Figure 9C,D, Figure 9E,F,G, Figure 9H,I,J,K,L, Figure 10]
