# Supplementary material for: Platelet lysate-sodium hyaluronate gel promotes diabetic foot wound healing by regulating oxidative stress and autophagy
Source: PLoS One. 2025 Jun 6;20(6):e0324264. doi: 10.1371/journal.pone.0324264 (PMC12143543; doi:10.1371/journal.pone.0324264)
Supplement: S2 File — (ZIP) [file pone.0324264.s002.zip]

Archive with 22 entries (20 files):
- supplement.material-2/
- supplement.material-2/images(tube formation assay)/
- supplement.material-2/images(tube formation assay)/144-control1.jpg
- supplement.material-2/images(tube formation assay)/144-control2.tif
- supplement.material-2/images(tube formation assay)/144-model1.jpg
- supplement.material-2/images(tube formation assay)/144-model2.tif
- supplement.material-2/images(tube formation assay)/144-pl1.jpg
- supplement.material-2/images(tube formation assay)/144-pl2.tif
- supplement.material-2/images(tube formation assay)/48-control1.jpg
- supplement.material-2/images(tube formation assay)/48-control2.tif
- supplement.material-2/images(tube formation assay)/48-control3.tif
- supplement.material-2/images(tube formation assay)/48-model1.jpg
- supplement.material-2/images(tube formation assay)/48-model2.tif
- supplement.material-2/images(tube formation assay)/48-model3.tif
- supplement.material-2/images(tube formation assay)/48-pl1.jpg
- supplement.material-2/images(tube formation assay)/48-pl2.tif
- supplement.material-2/images(tube formation assay)/96-control1.jpg
- supplement.material-2/images(tube formation assay)/96-control2.tif
- supplement.material-2/images(tube formation assay)/96-model1.jpg
- supplement.material-2/images(tube formation assay)/96-model2.tif
- supplement.material-2/images(tube formation assay)/96-pl1.jpg
- supplement.material-2/images(tube formation assay)/96-pl2.tif
