# Supplementary material for: Platelet lysate-sodium hyaluronate gel promotes diabetic foot wound healing by regulating oxidative stress and autophagy
Source: PLoS One. 2025 Jun 6;20(6):e0324264. doi: 10.1371/journal.pone.0324264 (PMC12143543; doi:10.1371/journal.pone.0324264)
Supplement: S3 File — (ZIP) [file pone.0324264.s003.zip]

Archive with 55 entries (52 files):
- supplement.material-3/
- supplement.material-3/contined images(tube formation assay)/
- supplement.material-3/contined images(tube formation assay)/144-control3.tif
- supplement.material-3/contined images(tube formation assay)/144-model3.tif
- supplement.material-3/contined images(tube formation assay)/144-pl3.tif
- supplement.material-3/contined images(tube formation assay)/48-pl3.tif
- supplement.material-3/contined images(tube formation assay)/96-control3.tif
- supplement.material-3/contined images(tube formation assay)/96-model-3.tif
- supplement.material-3/contined images(tube formation assay)/96-pl3.tif
- supplement.material-3/ROS/
- supplement.material-3/ROS/144-Control1.jpg
- supplement.material-3/ROS/144-Control2.jpg
- supplement.material-3/ROS/144-Control3.jpg
- supplement.material-3/ROS/144-Control4.jpg
- supplement.material-3/ROS/144-Control5.jpg
- supplement.material-3/ROS/144-Model1.jpg
- supplement.material-3/ROS/144-Model2.jpg
- supplement.material-3/ROS/144-Model3.jpg
- supplement.material-3/ROS/144-Model4.jpg
- supplement.material-3/ROS/144-Model5.jpg
- supplement.material-3/ROS/144-PL1.jpg
- supplement.material-3/ROS/144-PL2.jpg
- supplement.material-3/ROS/144-PL3.jpg
- supplement.material-3/ROS/144-PL4.jpg
- supplement.material-3/ROS/144-PL5.jpg
- supplement.material-3/ROS/48--Control1.jpg
- supplement.material-3/ROS/48--Control2.jpg
- supplement.material-3/ROS/48--Control3.jpg
- supplement.material-3/ROS/48--Control4.jpg
- supplement.material-3/ROS/48--Control5.jpg
- supplement.material-3/ROS/48--Model1.jpg
- supplement.material-3/ROS/48--Model2.jpg
- supplement.material-3/ROS/48--Model3.jpg
- supplement.material-3/ROS/48--Model4.jpg
- supplement.material-3/ROS/48--Model5.jpg
- supplement.material-3/ROS/48--PL1.jpg
- supplement.material-3/ROS/48--PL2.jpg
- supplement.material-3/ROS/48--PL3.jpg
- supplement.material-3/ROS/48--PL4.jpg
- supplement.material-3/ROS/48--PL5.jpg
- supplement.material-3/ROS/96-Control1.jpg
- supplement.material-3/ROS/96-Control2.jpg
- supplement.material-3/ROS/96-Control3.jpg
- supplement.material-3/ROS/96-Control4.jpg
- supplement.material-3/ROS/96-Control5.jpg
- supplement.material-3/ROS/96-Model1.jpg
- supplement.material-3/ROS/96-Model2.jpg
- supplement.material-3/ROS/96-Model3.jpg
- supplement.material-3/ROS/96-Model4.jpg
- supplement.material-3/ROS/96-Model5.jpg
- supplement.material-3/ROS/96-PL1.jpg
- supplement.material-3/ROS/96-PL2.jpg
- supplement.material-3/ROS/96-PL3.jpg
- supplement.material-3/ROS/96-PL4.jpg
- supplement.material-3/ROS/96-PL5.jpg
