# Supplementary material for: Platelet lysate-sodium hyaluronate gel promotes diabetic foot wound healing by regulating oxidative stress and autophagy
Source: PLoS One. 2025 Jun 6;20(6):e0324264. doi: 10.1371/journal.pone.0324264 (PMC12143543; doi:10.1371/journal.pone.0324264)
Supplement: S4 File — (ZIP) [file pone.0324264.s004.zip]

Archive with 22 entries (20 files):
- supplement.material-4/
- supplement.material-4/images(Cell Scratch Assay)- HUVEC-0H/
- supplement.material-4/images(Cell Scratch Assay)- HUVEC-0H/0-Model1-.jpg
- supplement.material-4/images(Cell Scratch Assay)- HUVEC-0H/0-Model2.jpg
- supplement.material-4/images(Cell Scratch Assay)- HUVEC-0H/0-Model3.jpg
- supplement.material-4/images(Cell Scratch Assay)- HUVEC-0H/0-Model4.jpg
- supplement.material-4/images(Cell Scratch Assay)- HUVEC-0H/0-Model5.jpg
- supplement.material-4/images(Cell Scratch Assay)- HUVEC-0H/0-PL10X1-.jpg
- supplement.material-4/images(Cell Scratch Assay)- HUVEC-0H/0-PL10X2.jpg
- supplement.material-4/images(Cell Scratch Assay)- HUVEC-0H/0-PL10X3.jpg
- supplement.material-4/images(Cell Scratch Assay)- HUVEC-0H/0-PL10X4.jpg
- supplement.material-4/images(Cell Scratch Assay)- HUVEC-0H/0-PL10X5.jpg
- supplement.material-4/images(Cell Scratch Assay)- HUVEC-0H/0-PL20X1-.jpg
- supplement.material-4/images(Cell Scratch Assay)- HUVEC-0H/0-PL20X2.jpg
- supplement.material-4/images(Cell Scratch Assay)- HUVEC-0H/0-PL20X3.jpg
- supplement.material-4/images(Cell Scratch Assay)- HUVEC-0H/0-PL20X4.jpg
- supplement.material-4/images(Cell Scratch Assay)- HUVEC-0H/0-PL20X5.jpg
- supplement.material-4/images(Cell Scratch Assay)- HUVEC-0H/0h-Control1-.jpg
- supplement.material-4/images(Cell Scratch Assay)- HUVEC-0H/0h-Control2.jpg
- supplement.material-4/images(Cell Scratch Assay)- HUVEC-0H/0h-Control3.jpg
- supplement.material-4/images(Cell Scratch Assay)- HUVEC-0H/0h-Control4.jpg
- supplement.material-4/images(Cell Scratch Assay)- HUVEC-0H/0h-Control5.jpg
