# Supplementary material for: Platelet lysate-sodium hyaluronate gel promotes diabetic foot wound healing by regulating oxidative stress and autophagy
Source: PLoS One. 2025 Jun 6;20(6):e0324264. doi: 10.1371/journal.pone.0324264 (PMC12143543; doi:10.1371/journal.pone.0324264)
Supplement: S5 File — (ZIP) [file pone.0324264.s005.zip]

Archive with 22 entries (20 files):
- supplement.material-5/
- supplement.material-5/images(Cell Scratch Assay)- HUVEC-12H/
- supplement.material-5/images(Cell Scratch Assay)- HUVEC-12H/12-control1-.jpg
- supplement.material-5/images(Cell Scratch Assay)- HUVEC-12H/12-control2.jpg
- supplement.material-5/images(Cell Scratch Assay)- HUVEC-12H/12-control3.jpg
- supplement.material-5/images(Cell Scratch Assay)- HUVEC-12H/12-control4.jpg
- supplement.material-5/images(Cell Scratch Assay)- HUVEC-12H/12-control5.jpg
- supplement.material-5/images(Cell Scratch Assay)- HUVEC-12H/12-Model1-.jpg
- supplement.material-5/images(Cell Scratch Assay)- HUVEC-12H/12-Model2.jpg
- supplement.material-5/images(Cell Scratch Assay)- HUVEC-12H/12-Model3.jpg
- supplement.material-5/images(Cell Scratch Assay)- HUVEC-12H/12-Model4.jpg
- supplement.material-5/images(Cell Scratch Assay)- HUVEC-12H/12-Model5.jpg
- supplement.material-5/images(Cell Scratch Assay)- HUVEC-12H/12-PL10X1-.jpg
- supplement.material-5/images(Cell Scratch Assay)- HUVEC-12H/12-PL10X2.jpg
- supplement.material-5/images(Cell Scratch Assay)- HUVEC-12H/12-PL10X3.jpg
- supplement.material-5/images(Cell Scratch Assay)- HUVEC-12H/12-PL10X4.jpg
- supplement.material-5/images(Cell Scratch Assay)- HUVEC-12H/12-PL10X5.jpg
- supplement.material-5/images(Cell Scratch Assay)- HUVEC-12H/12-PL20X1-.jpg
- supplement.material-5/images(Cell Scratch Assay)- HUVEC-12H/12-PL20X2.jpg
- supplement.material-5/images(Cell Scratch Assay)- HUVEC-12H/12-PL20X3.jpg
- supplement.material-5/images(Cell Scratch Assay)- HUVEC-12H/12-PL20X4.jpg
- supplement.material-5/images(Cell Scratch Assay)- HUVEC-12H/12-PL20X5.jpg
