# Supplementary material for: Platelet lysate-sodium hyaluronate gel promotes diabetic foot wound healing by regulating oxidative stress and autophagy
Source: PLoS One. 2025 Jun 6;20(6):e0324264. doi: 10.1371/journal.pone.0324264 (PMC12143543; doi:10.1371/journal.pone.0324264)
Supplement: S9 File — (ZIP) [file pone.0324264.s009.zip]

Archive with 22 entries (20 files):
- supplement.material-9/
- supplement.material-9/images(Cell Scratch Assay)-HSF-24h/
- supplement.material-9/images(Cell Scratch Assay)-HSF-24h/Control1.png
- supplement.material-9/images(Cell Scratch Assay)-HSF-24h/Control2.jpg
- supplement.material-9/images(Cell Scratch Assay)-HSF-24h/Control3.jpg
- supplement.material-9/images(Cell Scratch Assay)-HSF-24h/Control4.jpg
- supplement.material-9/images(Cell Scratch Assay)-HSF-24h/Control5.jpg
- supplement.material-9/images(Cell Scratch Assay)-HSF-24h/Model1.png
- supplement.material-9/images(Cell Scratch Assay)-HSF-24h/Model2.jpg
- supplement.material-9/images(Cell Scratch Assay)-HSF-24h/Model3.jpg
- supplement.material-9/images(Cell Scratch Assay)-HSF-24h/Model4.jpg
- supplement.material-9/images(Cell Scratch Assay)-HSF-24h/Model5.jpg
- supplement.material-9/images(Cell Scratch Assay)-HSF-24h/PL10X1.png
- supplement.material-9/images(Cell Scratch Assay)-HSF-24h/PL10X2.jpg
- supplement.material-9/images(Cell Scratch Assay)-HSF-24h/PL10X3.jpg
- supplement.material-9/images(Cell Scratch Assay)-HSF-24h/PL10X4.jpg
- supplement.material-9/images(Cell Scratch Assay)-HSF-24h/PL10X5.jpg
- supplement.material-9/images(Cell Scratch Assay)-HSF-24h/PL20X1.png
- supplement.material-9/images(Cell Scratch Assay)-HSF-24h/PL20X2.jpg
- supplement.material-9/images(Cell Scratch Assay)-HSF-24h/PL20X3.jpg
- supplement.material-9/images(Cell Scratch Assay)-HSF-24h/PL20X4.jpg
- supplement.material-9/images(Cell Scratch Assay)-HSF-24h/PL20X5.jpg
